# Supplementary material for: Capacity needs of Pakistani psychiatrists to deliver community-sensitive mental health services to sexual minority men
Source: PLOS Glob Public Health. 2026 Jan 28;6(1):e0004948. doi: 10.1371/journal.pgph.0004948 (PMC12851478; doi:10.1371/journal.pgph.0004948)
Supplement: S1 File — (XLSX) [file pgph.0004948.s001.xlsx]

## Sheet: Theme 1
Theme	Subtheme	Code	Participant	Coded Text
Lack of understanding among psychiatrists related to the human rights of SM, and confidentiality	Breach of the personal space of SM by the psychiatrists	Psychiatrists can be intrusive in history-taking	SM4	they actually reflecting or projecting their own sexual frustration and perversions on to me. I felt that there was a lot of excitement in both of those people when they would be talking to me about this.
			SM4	He went through series of questions which think were not about sexual identity but my activity like what I have done or not. I was curious why they were important but still I went through those.
			SM4	this new doctor was fascinated with my sexuality tried to counsel me but I informed that I am in a very happy relationship having no issues. I am here for my physical issues like sleep and eat so that I can work and focus on my work. I was losing wait but he was focused on my sex and sexuality. In every visit he would renew prescription but would keep talking about those issues like for whole ses…
			SM6	Yes, psychiatrists can be intrrusive, but they are also very interested about what is going on in others' lives rather than being empathetic.
	Lack of understanding of human rights	Lack of understanding about confidentiality breach in case of STIs	C1	similarly in case of gender dysphoria explore what patient thinks about them, same is the case with HIV guidelines as discussed earlier. Guidelines are mostly helpful in our setups.
			C1	Whether it’s homosexual or IV drug abuser; guidelines are very clear. One have to confront the patient for barrier methods, if patient agrees and follows then fine otherwise confidentiality can be breached. Tell him about the guidelines that if he can’t follow them then I have responsibility to safeguard them.
		Lack of understanding of the right to love	C1	Here to safeguard the family interest is very difficult in case of homosexuality in which families are not tolerant according to my experience, then we should insist on them to marry and not indulge in same sex behavior

## Sheet: Theme 2
Theme	Subtheme		Participant	Coded Text
Lack of knowledge about sexuality and gender	Psychiatrists' lack of theoretical knowledge about sexuality, sexual orientation, and gender identity		CP2	As I said, it is very common. When we assess them, they are a male or a female, and to change the gender of a male or a female, this is a very tough situation. We are unable to, even, convince the surgeon some times because if there are chromosol issues, a decision had to be made regarding the sex, it is a different scenario. But, in this case, we have to see if the patient is not borderline, the…
			CP3	They are usually drug abusers, and then there are mainly those with gender identity issues as well. I handled a renowned case with Dr. Saad Bashir, that case even went to court. I also handled a similar case with Shamail Raj Taj.
			CP3	I’m telling you, we don’t discuss these topics in too much detail, but we do tell them that according to the book, this is how it is, so work on it and observe where the patient’s thoughts are going and to what extent we can help them. No doubt, we don’t go too far with it - like plastic surgery. Dr. Saad took a daring step, but we don’t go that far. For now, it's about interacting with the patie…
			CP3	Often, they are daring enough to have shared this with a close family member, so we help ease them out. Beyond that, we can only help with psychological therapy. We can’t provide further assistance like real-life tests, hormonal therapy, or surgery.
			CP3	That’s what I was telling you, we discussed this topic. Dr. Ayesha Rasheed and all the consultants were saying that they are facing this problem. Dr. Sameera also had a patient like this, and all of them had the same opinion that first we should reach a consensus, and then we’ll discuss it at the government level. Because until we get protection from there, we cannot discuss this openly.
			CP3	The therapy began with the psychologist properly diagnosing their orientation and addressing other problems. The patient had expressed a strong will not to stay in the male ward, preferring the female ward instead, so we had to address the fears that were at the back of their mind. They came to us at a stage where we couldn't revert anything. By that time, they had undergone hormone therapy, surg…
			PGR1	Bisexual means the patient I had , he had gender identity of male but he was attracted to both like he was sometimes being used by males ,I don’t know what the right word should be and he himself was attracted to females. That is bisexual.
			PGR1	that is why. these things are in front of us, what should we do now? I have to do two or three things. It was that he was also bisexual, but on the inside he was male, on the outside she kept herself a girl and now he wanted to be male, I don't know. Will you be involved in the case, no, this is your topic, but it is related to what is transgender, that anatomically, they were bisexual, which mea…
			PGR4	I said ‘’I understand you're feeling this way, and it's not a bad thing to have these feelings. It's not a sin or a bad thing to have these feelings like you're feeling’’. And one person that I can remember was interested in like gender affirming care or something like that, but he couldn't afford it.
			PGR6	Yes. He was saying that he worked at a Boys Language School and they told him to shift to a female one because of his orientation that it would be safer for them. All of these things brought him with stress disorder.
			PGR6	We can say it wasn’t like I had to dig it out from that patient, like I should go and dig it out to understand what type of patient he was. It was very obvious; the patient's appearance was male, but his behavior was female. There was no need to take a detailed history; it was clear that the patient was saying his preference/orientation was more towards males than females.
			PGR7	At that time, the identity that is given to them is called gender identity. I think I’m confusing gender identity and sexual orientation.
			PGR7	Our sexual orientation refers to whether we are male or female, I think. And gender identity, that is, our gender identity, means the gender that is assigned to us. I think that's what it is. I'm not sure if I’m confusing them.
			PGR9	As you mentioned some terminology at the beginning, many people I am pretty sure have no idea what gender is, what sex is, what orientation is, and in the same way that there are different classes as we are in our society. Many people are not clear about the word eunuch and such that they don't even know about their genetics, their phenotype and genotype. First of all, it is important to know thi…
			PGR6	If we talk about gender identity, it means how a person identifies themselves in terms of gender. What they feel about their gender deep down inside, not what the appearance is. We're not talking about appearance here. What are their own feelings about their gender identity? Secondly, if we move on from this, gender identity is a phase of your psychological development where you reach an age wher…
			SM3	Psychiatrists, especially in Pakistan, often lack knowledge. In contrast, in Europe and the West, even though straight people still exist, there is more awareness about homosexuality and gay individuals. Here, the conversation doesn't happen at all, and straight people might think that homosexuality is something only found in the West. Even if it's present in Pakistan, they might assume that some…
			PGR9	As you mentioned some terminology at the beginning, many people I am pretty sure have no idea what gender is, what sex is, what orientation is, and in the same way that there are different classes as we are in our society. Many people are not clear about the word eunuch and such that they don't even know about their genetics, their phenotype and genotype. First of all, it is important to know thi…
			PGR1	Ok. So I give you a scenario. A male comes to you and says he has sexual urges for males and is very sad because of this that why is he like this. Then what would you do?
				P: He is male right?
				I: Yes. Homosexual. So what will you advise him on his homosexuality?
				P: No idea. I am totally blank.
			PGR6	P: I will go evidence based. That your orientation will be same but can do behavioral modification.
				I: like what behavioral modification?
				P: see you can not change your orientation. But if a person wants to live in society with born gender then he needs behavioral modification . So need behaviours modification training too
				I: so can it change orientation?
				P: no it can not. But if he says that I want to live with my appearance so we should be able to give some behavioral modification so that he accommodates.
				I: So you say that we should give some middle ground to them.
				P: Exactly. When such patients came its never their own will but pressurised from society.
			PGR8	I: Tell me a patient comes and says that I am gay and I want to be straight. What would you do, do you have any training in this?
				P: No. I don’t know.
			PGR9	I have not had such an incident with any patient who came in front of me and made this request or made a demand or had a goal of his own, but if I am dealing with such a patient, I will first respond with Exploration of what their history is, I can't make a decision just based on one of their requests. I have to know what the case is, that is he just practicing homosexuality, or is he suffering f…
			CP2	Your own sex is a genetic determination. Now being a homosexual or heterosexual, this is a something like a person’s own decision. If I comment judgmentally that this is right or wrong, that would be unfair. This is every human being’s own choice when it comes to their standing in sexual orientation, which type of sexual orientation do they want to live with.
			CP3	Later, I realized that only about one percent of these cases is biological. Many individuals opt for these lifestyles by choice and lead normal heterosexual lives while also enjoying their experiences.
			CP3	Basically, being a psychiatrist, we have to consider many factors. We don't focus on a person's religious background or whether they are doing something wrong or committing a sin. Many times, especially in the two or three prominent cases I've encountered, particularly related to gender identity or homosexuality, we've noticed that their first sexual experience often happens by force. For instanc…
			CP3	It was difficult, very difficult. Even now, I think a lot about it. But as psychiatrists, we are not culturally bound to any specific area. If we need to perform in the West, we must adapt to their values. We have to address gender identity according to their needs. For homosexual individuals, we don't blame them, but we ask questions and challenge their thoughts repeatedly to uncover the main re…
			CP3	Yes, it's a significant factor. Abuse is a major cause, and its effect is that these individuals start to believe that this is the normal sexual pleasurable activity. Additionally, there’s the monetary aspect - how it works for them. But only a small percentage actually fulfill the true criteria of gender identity.
			PGR8	No here homosexuality is also because of the fact that female is not available.
			CP2	Look, what we feel like lacking is that these cases are definitely rare. Number two, if we look at pedophilia cases, and secondly, pedophilia abusees cases, they are very common. And then tackling young victims of child abuse/sexual abuse is a problem. We have to train residents on a case basis for that. Because there are certain things we can’t tell them openly. Most of the time, it is within th…
			PGR3	Yeah. Ok. So, have you ever had an experience in dealing with people who are gay or men who have sex with men?
				P: Will pedophiles count in that?
				I: No, pedophiles don’t count in that.
			PGR6	Yes, exactly. Whether they are homosexual or heterosexual. Or when you go into subtypes, like pedophilia. All these things fall under the types of sexual orientation.
		Perceived stigma due to the religious values of psychiatrists among SM	SM8	A friend who had been to a psychiatrist told me that they just view everything from a religious perspective, and it doesn't make sense. He said you could hear the same things from a cleric's video rather than going there.
			SM2	No, it's not just about beards. I've even seen clean-shaven psychiatrists who, when evaluating patients, still express religious beliefs, saying things like "This is against Islam, this is wrong, this is still a disease and needs treatment." If comments are coming from a psychiatrist like this, then imagine whom the community should talk to? If doctors are not the safe place to talk, psychiatrist…
			SM2	Psychiatrists in Pakistan , even now, I would say, are very judgmental, especially when it comes to religious obligations. I actually have one or two or three psychiatrists in mind whose names I won’t mention, but they actually do not see that disease as disease and non-disease as non-disease, but they try to evaluate by "Read this Surah (Chapter) , recite this Darood , and then you'll get better…
			SM8	I first of all think that a psychiatrist shouldn't be Muslim because religion plays a very important role in our society. Our society is highly incorporated with religious values. So even if you are seeking professional help, the first thing they look at is what the religious solution is. Rather than what the medical solution could be.
			SM1	Their knowledge is lacking in that dimension, I would say, because even though there are doctors in Pakistan, they obviously have their religion they practices unless they are atheists. So, if they are talking to a gay patient, and they know that the patient is gay, their view will take that element into consideration as a significant part of that person’s identity and medical history.
	Lack of theoretical knowlegde on guidelines and position of ethical psychiatry		PGR7	I think that’s not currently addressed in our guidelines and ICD. Maybe it’s been added, but I’m not sure.
			PGR4	Certainly, it’s like this. A thought that stops me is whether, if I tell them that it’s okay to pursue this feeling, whether I will be taking them to hell or something like that.
			PGR9	At that time I did not fully understand. My own understanding of this topic was insufficient. I had no idea what the actual issue was and what my role was as a psychiatrist. How should I deal with these things?
			PGR7	Well, if I talk about myself, I ended my psychiatry training in an institute for four years. We discussed some cases, but at the end of the day, like during this converation I understand that, I didn’t know the proper guidelines. So, we should at least receive training so that if someone asks me, I would have an answer.
	Psychiatrists aimed to treat homosexuality		CP2	If they want to change, then it is a very good change, we are there to help them.
			CP2	Your own sex is a genetic determination. Now being a homosexual or heterosexual, this is a something like a person’s own decision. If I comment judgmentally that this is right or wrong, that would be unfair. This is every human being’s own choice when it comes to their standing in sexual orientation, which type of sexual orientation do they want to live with.
			CP3	In such cases, I make sure not to jump to conclusions quickly. I give patients ample time, especially if they are confused, to understand their underlying belief system. We admit them and conduct therapy sessions. I also explain to the trainees that holding onto our own values, managing our anger, and maintaining composure can be challenging. Our goal is to help out the patient.
			CP3	If someone wants to revert back to normalcy, as we've seen with some gender identity cases, there are instances where individuals who don't feel attraction to the opposite sex but due to religious or family pressure, they want to revert their thoughts. This can be challenging. For example, we had a case where a female told us that she was interested in other females but wanted to overcome that. W…
			CP4	Look, if I am referring a patient to become straight, there are many organizations in the world that don’t agree that this is a disorder. They don't agree that it's not a disorder. They think this is a disorder, and it should be treated. They believe that homosexuality, as it was once classified as paraphilia, should still be considered as such.
			CP4	there are some strategies on how to become straight. For that, we refer them to a psychologist. They are told about what should be brought into the imagination when the element of sex comes to mind. Their sessions with psychologists haven't been very successful, and as for their depression, we treat that with medicine.
			CP4	Yes, if someone wants to change, we suggest that there is a method, people have become straight with 'how to become straight.' People have written books who have themselves become straight, so you can consult them. If you don’t want to, then fine, it's your choice. I’ll prescribe medicine for your depression.
			PGR2	I: What if he says that he wants to change this habit?
				P: I will ask why he wants to change.
				I: He says that he has religious guilt related go it.
				P: Then I will help him regarding this if there is psychosocial impairment. I: That he becomes straight somehow?
			SM 4	I told them that I am gay and if this can be changed. That doctor immediately told me yes, we can do this (change sexuality), which made me think that I have more than one mental disorder. He went through a series of interventions such as hormone therapy, counselling, and what he called psychotherapy
				P: Yes
			PGR3	It cannot be changed but yes, we can try to control it. Even thought we have no control over our thoughts, we can still exert control over our actions and we are answerable for those actions.

## Sheet: Theme3
Theme	Subtheme	Code	Participant	Coded Text
Stigma in psychiatric settings due to religious and social values		Homosexuality conflicts with my religious values as a clinician	CP4	Yes, this thought comes up often when I suggest that they move to another country and not do it here. So, I feel they should leave the country
			CP4	The example is there. For instance, in the X community, brothers and sisters marry each other, so would you allow that? You wouldn’t, right? What was once classified as paraphilia might be classified as paraphilia again in the future.
			CP4	Yes, they told us that according to the DSM, homosexuality is not a disorder. Given my own religious values, there’s naturally a conflict.
			PGR2	I don’t like this to be a part of society because it obviously clashes with my religion if we see Islamically and also according to society.
			PGR3	As far as my religious values are concerned, homosexuality is wrong.
			PGR3	Yes, homosexuality is wrong but there is this thing that you are not a sinner for having this orientation. This is in-built and not in your control. It will be wrong when you start acting upon that.
			PGR9	I, as a Muslim and a practicing Muslim was taught that in the Quran that homosexuality is absolutely a sin. It is a crime, these are the words that came to my mind after listening to bisexuality that the Qur'an does not allow this thing, this thing has been negated and this thing is such that the whole nation –Qom e Loot was punished.
		Perceived stigma due to religious values of psychiatrist among MSM	SM 8	A friend who had been to a psychiatrist told me that they just view everything from a religious perspective, and it doesn't make sense. He said you could hear the same things from a cleric's video rather than going there.
			SM 8	Our society is highly incorporated with religious values. So even if you are seeking professional help, the first thing they look at is what the religious solution is. Rather than what the medical solution could be.Some psychiatrists and therapists have a belief system or way of treatment that is religion-centric.So, if that is the kind of therapist or psychiatrist providing me treatment, I would…
			SM1	Because i never told anyone explicitly neither to her nor the psychiatrist as my parents used to go along with me to the sessions. And you can tell that, I mean, In “Islamic Republic of Pakistan” and being gay here is punishable by death. So I won’t ever take that chance of telling my psychiatrist and psychologist!
			SM1	Their knowledge is lacking in that dimension, I would say, because even though there are doctors in Pakistan, they obviously have their religion they practices unless they are atheists. So, if they are talking to a gay patient, and they know that the patient is gay, their view will take that element into consideration as a significant part of that person’s identity and medical history. The issue …
			SM2	No, it's not just about beards. I've even seen clean-shaven psychiatrists who, when evaluating patients, still express religious beliefs, saying things like "This is against Islam, this is wrong, this is still a disease and needs treatment." If comments are coming from a psychiatrist like this, then imagine whom the community should talk to? If doctors are not the safe place to talk, psychiatrist…
			SM2	Psychiatrists in Pakistan , even now, I would say, are very judgmental, especially when it comes to religious obligations. I actually have one or two or three psychiatrists in mind whose names I won’t mention, but they actually do not see that disease as disease and non-disease as non-disease, but they try to evaluate by "Read this Surah (Chapter) , recite this Darood , and then you'll get better…
		My religion invalidates homosexuality	PGR 5	Generally it is considered bad, because we have bias, because of religious and cultural upbringing. But
			PGR4	No. I think I've only known the one that invalidate them.
		Social stigma among psychiatrists against SM	CP2	see my assistants also, when the patients used to leave and if one of my juniors may be sitting with the patient at times, they react after the patient in a way that it is something funny or so. But yes, they do stigmatize the patient, but I, definitely, do need to teach them not to do this, but this happens.
			CP3	At that time, we also felt a lot of aversion. We were post-graduate trainees back then. We also ran a couple of groups with Dr. Saad, which are still ongoing. It felt wrong to us, particularly from a Muslim perspective. We didn't have much exposure and believed that such things shouldn't be happening. Later, I realized that only about one percent of these cases is biological. Many individuals opt…
			SM3	Yes, because I feel that our society, in terms of orientation, is not sensitized. Even our psychiatrists, most of them, do not understand orientation in that way. It is a very big taboo in our society.
			PGR 5	P: Generally it is considered bad, because we have bias, because of religious and cultural upbringing. But in Psychiatry it is not considered a disease. It was considered a disorder but not now. We treat depression due to their internalized homophobia.
			PGR4	And everybody was like, biting their nails, all the HODs, they were so uncomfortable. All the professors and everybody was sitting and they it was like they made it comedy show instead of a serious, serious thing. But whenever our supervisor has talked to us in a personal capacity about this, like when we are having a class in the psychiatry department, so he has had a very non-judgmental attitud…
			CP4	They must have joined a pressure group and made it happen. Because if we look at Russia, they also say that there are only males and females, and the third sex. There are many subgroups like queers and many others that America has created.
			PGR4	Certainly, it’s like this. A thought that stops me is whether, if I tell them that it’s okay to pursue this feeling, whether I will be taking them to hell or something like that.
			PGR7	As far as my colleagues are concerned, from what I know of them, their religious values are quite against this. But I don’t know about the consultants, what they feel in their hearts. But they do tell us that there’s no protection for such individuals in our country, however, if they apply for a visa to another country or write to some agencies saying they have gender dysphoria and want to go the…
			PGR7	For our population, when we enter training, we should be given proper education about every disease, not just this one. We often don’t consider it a disease. Even as psychiatrists, we don’t. Many people still stigmatize it, even after becoming psychiatrists, and they deal with it that way. I think in the first year itself, trainees should be given a proper informational guide so that their concep…
			CP4	They must have joined a pressure group and made it happen. Because if we look at Russia, they also say that there are only males and females, and the third sex. There are many subgroups like queers and many others that America has created.
			PGR7	They hold on to the stigma, and they don’t follow the guidelines in providing services.
		Lack of respect among PGRs for SM patients ( cracking jokes etc.)	PGR7	First of all, they don’t show respect. I mean, they don’t validate or respect the patient. I think when they don’t show respect, they can’t properly assess the situation. When they can’t assess it properly, they can’t manage it properly either. They look at it superficially and make do with some makeshift solution.

## Sheet: Theme 4
Theme	Subtheme	Code	Participant	Coded Text
Medical education and training gaps	Social stigma deters discussion by supervisors with PGRs	Supervisors feel threatened by not discussing these topics in detail due to stigma	CP 2	If I see the environment of my hospital, yes, it is hostile; we have to be cautious about a lot of things. There is a difference; training and workshops can be done elsewhere, but here, due to religion, and threats from religious pressure groups who can go on strikes, we do not do anything visible
			CP 3	But still, it’s difficult to discuss this topic with the trainees.
			CP3	I’m telling you, we don’t discuss these topics in too much detail (because of religious stigma), but we do tell them that according to the book, this is how it is, so work on it and observe where the patient’s thoughts are going and to what extent we can help them. No doubt, we don’t go too far with it - like plastic surgery. Dr. Saad took a daring step, but we don’t go that far. For now, it's ab…
		The mental health needs of SM are not discussed between PGRs and supervisors due to stigma	PGR1	These things don’t come in limelight as they are still taboo although the magnitude of this is increasing.
	Lack of capacity in supervisors to offer support to PGRs	Lack of capacity of supervisors to deal with such cases	PGR 5	I believe nothing more. Similar to what I have.
			PGR 2	She mentioned that neither the patient was comfortable sharing this information nor was she well versed in how to deal with this patient or what questions to ask.
	Unstructured postgraduate training, lack of support and discussion on clinical management, and unlearning stigma among PGRs against SM	Lack of support by supervisors to PGRs in dealing with SM	PGR 5	Directly about homosexuality,not as yet.
			PGR2	I am not confident of management of such cases so I will take guidance from my supervisor who has lived abroad as well and has experience with such cases.
		Lack of discussion between PGRs and supervisors on sexuality	PGR4	I mean we have seen many patients and our seniors supported us, guided us and supervised us or helped us in how to interact with their families or with them, but not about sexual minority people.
			PGR4	No, never. I would say there was a case conference one time in which there was a case about hepatitis being transferred by oroanal contact in homosexual men.
			PGR4	No, not at all. For transgender people to some extent, yes. like how to support them, how to talk to them, how to talk to their families. But not for homosexual people.
			PGR4	I have not had any discussion with my supervisor on these issues
			PGR8	I have never discussed such cases with my colleagues or supervisor
			PGR4	I wouldn't know. I wouldn't know honestly. We don't have that regular of a contact with him, or we are not, like, actually supervised by him.
			PGR8	No orientation uptil now so far. There are so many discussions outside clinic on homosexuality but we and patients both avoid it clinically.
		Lack of training of PGRs in the clinical management of mental health conditions related to SM	PGR9	Not at all at that time. I wasn't even trained in this stuff, nor had I read the literature on it.
			PGR9	I have not attended any workshops. I have not gone through any formal stuff yet I have not gone through any material I have not gone through any training in which I would have been told how to deal with this patients, such clients. I have read about this myself and I have tried to improve myself.
			PGR 5	It is good in history taking and all but lacking when it comes to treating core problem. There is no training.
		Lack of training of PGRs to separate conflicting socio-cultural and religious values from psychiatry	PGR 5	There was no training on how to separate religious bias from clinical judgment and providing care to patients
			PGR3	Haven't got any training on how to deal with this disonance or conflict between values of evidence based psychiatry and our own religious values
			PGR7	Ummm, we had no such training in which we were trained to separate separating conflicting values, biases from our practice in psychiatry while dealing with gay men
			PGR2	No there is no training regarding it but we deal with patients in KPK and mostly their values are like ours so there is no training regarding this.
			PGR6	No, I have not been trained for this. It think it’s something innate.
			PGR8	No
		Postgraduate training in psychiatry is unstructured	CP 3	The advice we provide to our PGRs is not structured, like follow a curriculum.
	Lack of management skills in dealing with mental health conditions, empathizing, counseling, and overcoming hesitation while dealing with SM.	Lack of skills to take history, and advising treatment	PGR 5	My skill is good in history taking and all but lacking when it comes to treating ore problem.
			PGR2	I am not confident of management of such cases so I will take guidance from my supervisor who has lived abroad as well and has experience with such cases.
			SM 7	Lack of skills to empathize or relate to SM+B
			PGR7	I’m not sure about the management. Honestly, I don’t know what the management would be.
		Lack of skills to empathize or relate to MSM	PGR4	Like if someone shares their sad story, we tell them that ‘‘we can understand’’, ‘‘you may be did the right thing’’, ‘‘may be, you didn’t have any option’’ or ‘‘you were not solely responsible for it, there were a lot of environmental factors as well’’. What do you say to the patient who comes to you with the problem that we are discussing right now?
			PGR3	I cannot regulate my emotions much so I cannot really make sense of that empathy and I don’t know how I would like to improve that.
		Lack of counselling skills	PGR4	Very low, very low. I did not know what was the right thing to say. I did not know what was a safe direction to steer them in.
			PGR4	Hesitation or confusion about what should I say to them in reply.
		Hesitation dealing with MSM	PGR4	I was comfortable. I was trying to be as open as I could be with them so they would feel safe. But a lot of times I felt hesitation.
